# Supplementary material for: Kaempferol Blocks the Skin Fibroblastic Interleukin 1β Expression and Cytotoxicity Induced by 12-O-tetradecanoylphorbol-13-acetate by Suppressing c-Jun N-terminal Kinase
Source: Nutrients. 2021 Sep 1;13(9):3079. doi: 10.3390/nu13093079 (PMC8466288; doi:10.3390/nu13093079)
Supplement: Supplementary file 1 [file nutrients-13-03079-s001.zip]

Archive with 1 entries (1 files):
- nutrients-1357330-supplementary.pdf
